# Supplementary material for: ﻿A new species of Pseudodiaptomus (Copepoda, Calanoida, Pseudodiaptomidae) from the Great Barrier Reef, Australia
Source: Zookeys. 2025 Nov 21;1261:69–81. doi: 10.3897/zookeys.1261.152830 (PMC12663726; doi:10.3897/zookeys.1261.152830)
Supplement: XML Treatment for Pseudodiaptomus greenwoodi [file zookeys.1261.152830-treatment1.xml]

<!DOCTYPE tp:taxon-treatment
  PUBLIC "-//TaxonX//DTD Taxonomic Treatment Publishing DTD v0 20100105//EN" "tax-treatment-NSO.dtd">
<tp:taxon-treatment xmlns:tp="http://www.plazi.org/taxpub"><tp:treatment-meta><kwd-group><label>Taxon classification</label><kwd>
              <named-content content-type="kingdom">Animalia</named-content>
            </kwd><kwd>
              <named-content content-type="order">Calanoida</named-content>
            </kwd><kwd>
              <named-content content-type="family">Pseudodiaptomidae</named-content>
            </kwd></kwd-group><mixed-citation publication-type="journal"><person-group><name><surname>Uribe-Palomino</surname><given-names>Julian</given-names></name><name><surname>Walter</surname><given-names>T. Chad</given-names></name></person-group><article-title>﻿A new species of <italic><tp:taxon-name><tp:taxon-name-part taxon-name-part-type="genus" reg="Pseudodiaptomus">Pseudodiaptomus</tp:taxon-name-part></tp:taxon-name></italic> (<tp:taxon-name><tp:taxon-name-part taxon-name-part-type="subclass">Copepoda</tp:taxon-name-part></tp:taxon-name>, <tp:taxon-name><tp:taxon-name-part taxon-name-part-type="order">Calanoida</tp:taxon-name-part></tp:taxon-name>, <tp:taxon-name><tp:taxon-name-part taxon-name-part-type="family">Pseudodiaptomidae</tp:taxon-name-part></tp:taxon-name>) from the Great Barrier Reef, Australia</article-title><source>Zookeys</source><day>21</day><month>11</month><year>2025</year><volume>1261</volume><fpage>69</fpage><lpage>81</lpage><pub-id pub-id-type="doi">10.3897/zookeys.1261.152830</pub-id></mixed-citation></tp:treatment-meta><tp:nomenclature><label>﻿</label><tp:taxon-name><object-id xmlns:xlink="http://www.w3.org/1999/xlink" content-type="arpha" xlink:type="simple">1F8DFBFF-73CC-57AC-B14E-4689073140EE</object-id>
            <tp:taxon-name-part taxon-name-part-type="genus" reg="Pseudodiaptomus">Pseudodiaptomus</tp:taxon-name-part>
            <tp:taxon-name-part taxon-name-part-type="species" reg="greenwoodi">greenwoodi</tp:taxon-name-part>
            <object-id xmlns:xlink="http://www.w3.org/1999/xlink" content-type="zoobank" xlink:type="simple">https://zoobank.org/D8C6AF0B-75AE-4C68-B35F-6B102D077413</object-id>
          </tp:taxon-name><tp:taxon-status xmlns:xlink="http://www.w3.org/1999/xlink" xlink:type="simple">sp. nov.</tp:taxon-status><xref ref-type="fig" rid="F1">Figs 1</xref><xref ref-type="fig" rid="F2">, 2</xref><xref ref-type="fig" rid="F3">, 3</xref><xref ref-type="fig" rid="F4">, 4</xref><xref ref-type="fig" rid="F5">, 5</xref></tp:nomenclature><tp:treatment-sec sec-type="type locality" id="SECID0EDLAC"><title>Type locality.</title><p>Australia, Queensland, Great Barrier Reef, Lizard Island, <named-content xmlns:xlink="http://www.w3.org/1999/xlink" content-type="dwc:verbatimCoordinates" xlink:type="simple"><named-content content-type="geo-json" specific-use="{&#34;type&#34;:&#34;Point&#34;,&#34;coordinates&#34;:[145.441500,-14.674167]}" id="NCID0EMLAC" xlink:type="simple">14°40.45'S, 145°26.49'E</named-content></named-content>, captured using light traps over coral reef.</p></tp:treatment-sec><tp:treatment-sec sec-type="Type specimens" id="SECID0ERLAC"><title>Type specimens.</title><p><bold><italic>Holotype</italic></bold>: ♂; <named-content xmlns:xlink="http://www.w3.org/1999/xlink" content-type="dwc:institutional_code" xlink:title="Smithsonian Institution, United States National Museum" xlink:href="http://grbio.org/institution/smithsonian-institution-national-museum-natural-history-0" xlink:type="simple">USNM</named-content> 1754446. <bold><italic>Allotype</italic></bold>: ♀; <named-content xmlns:xlink="http://www.w3.org/1999/xlink" content-type="dwc:institutional_code" xlink:title="Smithsonian Institution, United States National Museum" xlink:href="http://grbio.org/institution/smithsonian-institution-national-museum-natural-history-0" xlink:type="simple">USNM</named-content> 1754447. <bold><italic>Paratypes</italic>: Australia</bold> • 10 ♀♀, • 10 ♂♂; Great Barrier Reef, Lizard Island; Jan.1978; M.S. Talbot; <named-content xmlns:xlink="http://www.w3.org/1999/xlink" content-type="dwc:institutional_code" xlink:title="Smithsonian Institution, United States National Museum" xlink:href="http://grbio.org/institution/smithsonian-institution-national-museum-natural-history-0" xlink:type="simple">USNM</named-content> 1754448; specimens intact; all types removed from original collection <named-content xmlns:xlink="http://www.w3.org/1999/xlink" content-type="dwc:institutional_code" xlink:title="Smithsonian Institution, United States National Museum" xlink:href="http://grbio.org/institution/smithsonian-institution-national-museum-natural-history-0" xlink:type="simple">USNM</named-content> 1110847.</p></tp:treatment-sec><tp:treatment-sec sec-type="material" id="SECID0ETMAC"><title>Additional material.</title><p><bold>Australia</bold> • 2 ♂♂, 2 ♀♀; Great Barrier Reef; Jul. 2000; A.D. McKinnon; <bold><named-content xmlns:xlink="http://www.w3.org/1999/xlink" content-type="dwc:institutional_code" xlink:title="Smithsonian Institution, United States National Museum" xlink:href="http://grbio.org/institution/smithsonian-institution-national-museum-natural-history-0" xlink:type="simple">USNM</named-content></bold> 310675 • 3 ♀♀; Queensland, Haughton River Estuary; Sep 1992; A.D. McKinnon; <named-content xmlns:xlink="http://www.w3.org/1999/xlink" content-type="dwc:institutional_code" xlink:title="Smithsonian Institution, United States National Museum" xlink:href="http://grbio.org/institution/smithsonian-institution-national-museum-natural-history-0" xlink:type="simple">USNM</named-content> 310761 • 100+ specimens; Queensland, Great Barrier Reef, coral reef, Lizard Island; Jan. 1977–Jan. 1978; M.S. Talbot; <named-content xmlns:xlink="http://www.w3.org/1999/xlink" content-type="dwc:institutional_code" xlink:title="Smithsonian Institution, United States National Museum" xlink:href="http://grbio.org/institution/smithsonian-institution-national-museum-natural-history-0" xlink:type="simple">USNM</named-content> 1110845–1110847; captured using light traps over reefs.</p></tp:treatment-sec><tp:treatment-sec sec-type="description" id="SECID0EINAC"><title>Description.</title><p>Common features shared by females and males:</p><p><bold><italic>Antennule</italic></bold> (Fig. <xref ref-type="fig" rid="F1">1A, B</xref>) of females and left male antennule possessing 22 segments, segments 6 and 7 partly fused and counted separately, with modified barbed seta on segment 20.</p><fig id="F1" position="float" orientation="portrait"><object-id xmlns:xlink="http://www.w3.org/1999/xlink" content-type="doi" xlink:type="simple">10.3897/zookeys.1261.152830.figure1</object-id><object-id xmlns:xlink="http://www.w3.org/1999/xlink" content-type="arpha" xlink:type="simple">897DFBC3-C4B3-5FED-9987-85F746BCAC97</object-id><label>Figure 1.</label><caption><p><italic><tp:taxon-name><tp:taxon-name-part taxon-name-part-type="genus" reg="Pseudodiaptomus">Pseudodiaptomus</tp:taxon-name-part> <tp:taxon-name-part taxon-name-part-type="species" reg="greenwoodi">greenwoodi</tp:taxon-name-part></tp:taxon-name></italic> sp. nov. <bold>A.</bold> Female antennule; <bold>B.</bold> Male antennule left; <bold>C.</bold> Male antennule right.</p></caption><graphic xmlns:xlink="http://www.w3.org/1999/xlink" xlink:href="zookeys-1261-069_article-152830__-g001.jpg" position="float" orientation="portrait" xlink:type="simple" id="oo_1472649.jpg"><uri content-type="original_file" xlink:type="simple">https://binary.pensoft.net/fig/1472649</uri></graphic></fig><p>Setal elements: (segment number = setae + aesthetasc [ae]) Female: <bold>1</bold> = 1 + ae, <bold>2</bold> = 2 + ae, <bold>3</bold> = 1 + ae, <bold>4</bold> = 2 + ae, <bold>5</bold> = 2 + ae, <bold>6–7</bold> = 2 + ae, <bold>8</bold> = 2 + ae, <bold>9</bold> = 1 + ae, <bold>10</bold> = 1 + ae, <bold>11</bold> = 1 + ae, <bold>12</bold> = 2 + ae, <bold>13</bold> = 1 + ae, <bold>14</bold> = 2 + ae, <bold>15</bold> = 2, <bold>16</bold> = 2, <bold>17</bold> = 2, <bold>18</bold> = 1, <bold>19</bold> = 2, <bold>20</bold> = 2 + ae, <bold>21</bold> = 2, <bold>22</bold> = 7. Male: <bold>1</bold> = 1 + ae, <bold>2</bold> = 1 + ae, <bold>3</bold> = 2 + ae, <bold>4</bold> = 1 + ae, <bold>5</bold> = 1 + ae, <bold>6-7</bold> = 2 + ae, <bold>8</bold> = 0 + ae, <bold>9</bold> = 1 + ae, <bold>10</bold> = 0 + ae, <bold>11</bold> = 1 + ae, <bold>12</bold> = 2 + ae, <bold>13</bold> = 2 + ae, <bold>14</bold> = 2 + ae, <bold>15</bold> = 2, <bold>16</bold> = 2, <bold>17</bold> = 1 + ae, <bold>18</bold> = 1, <bold>19</bold> = 1, <bold>20</bold> = 2 + ae, <bold>21</bold> = 2, <bold>22</bold> = 7.</p><p><bold><italic>Antenna</italic></bold> (Fig. <xref ref-type="fig" rid="F2">2A</xref>): coxa without seta, basis and first endopodal segment completely fuse with 1 seta each, endopodal segment 2 with 8 and 8 setae on terminal and subterminal lobes respectively; exopod 3-segmented, first without seta, second with 1 proximal, 2 medial and 1 terminal setae; third with 3 medial and 4 terminal setae.</p><fig id="F2" position="float" orientation="portrait"><object-id xmlns:xlink="http://www.w3.org/1999/xlink" content-type="doi" xlink:type="simple">10.3897/zookeys.1261.152830.figure2</object-id><object-id xmlns:xlink="http://www.w3.org/1999/xlink" content-type="arpha" xlink:type="simple">44C38DB6-F6D4-5A9E-8DF2-9F2805EE0A0A</object-id><label>Figure 2.</label><caption><p><italic><tp:taxon-name><tp:taxon-name-part taxon-name-part-type="genus" reg="Pseudodiaptomus">Pseudodiaptomus</tp:taxon-name-part> <tp:taxon-name-part taxon-name-part-type="species" reg="greenwoodi">greenwoodi</tp:taxon-name-part></tp:taxon-name></italic> sp. nov., cephalic appendages. <bold>A.</bold> Antenna; <bold>B.</bold> Mandible; <bold>C.</bold> Maxillule; <bold>D.</bold> Maxilla; <bold>E.</bold> Maxilliped.</p></caption><graphic xmlns:xlink="http://www.w3.org/1999/xlink" xlink:href="zookeys-1261-069_article-152830__-g002.jpg" position="float" orientation="portrait" xlink:type="simple" id="oo_1472650.jpg"><uri content-type="original_file" xlink:type="simple">https://binary.pensoft.net/fig/1472650</uri></graphic></fig><p><bold><italic>Mandible</italic></bold> (Fig. <xref ref-type="fig" rid="F2">2B</xref>): basis inner margin with 4 setae; endopod 2-segmented, first with 4 setae, second with 6 setae; exopod 5-segmented, first to fifth segments with 1, 1, 1, 1, 3 setae, respectively. Gnathobase with one long serrate dorsal seta and 3 cuspidate and 4 small, rounded teeth.</p><p><bold><italic>Maxillule</italic></bold> (Fig. <xref ref-type="fig" rid="F2">2C</xref>): praecoxal arthrite with 8 strong setae; coxa with 4 setae on endite and 9 on epipodite; basis with 4 and 5 setae on proximal and distal endites respectively; basal exite with 1 reduced seta; endopod 3-segmented, with 4, 2 and 6 setae respectively; exopod with 8 setae along margin.</p><p><bold><italic>Maxilla</italic></bold> (Fig. <xref ref-type="fig" rid="F2">2D</xref>): praecoxa, coxa and basis partially fused and, exopodite quite reduced without visible segmentation. Praecoxal endites with 3 and 3 setae respectively; coxal endites with 2 setae each; basal endite with 2 setae and endopod with 7 setae.</p><p><bold><italic>Maxilliped</italic></bold> (Fig. <xref ref-type="fig" rid="F2">2E</xref>): praecoxa and coxa completely fused, endites with 0, 2, 3, 4 setae; basis with 3 setae; endopod 6-segmented, with 1 seta on the first segment, second and third segments bearing 2 simple setae and 2 special robust mid-margin serrate setae; 1 seta on fourth and fifth segments and, 7 setae on sixth segment.</p><p><bold><italic>Legs 1–4</italic></bold> (not figured, as they are alike in shape and armature to figures published by <xref ref-type="bibr" rid="B19">Walter (1986)</xref>, <xref ref-type="bibr" rid="B17">Srinui et al. (2013)</xref>, and <xref ref-type="bibr" rid="B7">Nishida et al. (2024)</xref>), symmetrical and biramous with 3-segmented rami; coxa and basis of both rami with spinules on distal corner. Seta and spine formula as follows:</p><p>
            <table-wrap id="T1" position="float" orientation="portrait"><table id="TID0EL4AE" rules="all"><tbody><tr><th rowspan="1" colspan="1"/><th rowspan="1" colspan="1">coxa</th><th rowspan="1" colspan="1">basis</th><th rowspan="1" colspan="3">exopod</th><th rowspan="1" colspan="3">endopod</th></tr><tr><td rowspan="1" colspan="1">Leg 1</td><td rowspan="1" colspan="1">0-1</td><td rowspan="1" colspan="1">0-0</td><td rowspan="1" colspan="1">I-1;</td><td rowspan="1" colspan="1">0-1;</td><td rowspan="1" colspan="1">II, 1, 3</td><td rowspan="1" colspan="1">0-1;</td><td rowspan="1" colspan="1">0-1;</td><td rowspan="1" colspan="1">1, 2, 3</td></tr><tr><td rowspan="1" colspan="1">Leg 2–3</td><td rowspan="1" colspan="1">0-1</td><td rowspan="1" colspan="1">0-0</td><td rowspan="1" colspan="1">I-1;</td><td rowspan="1" colspan="1">I-1;</td><td rowspan="1" colspan="1">II, 1, 5</td><td rowspan="1" colspan="1">0-1;</td><td rowspan="1" colspan="1">0-2;</td><td rowspan="1" colspan="1">2, 2, 4</td></tr><tr><td rowspan="1" colspan="1">Leg 4</td><td rowspan="1" colspan="1">0-1</td><td rowspan="1" colspan="1">1-0</td><td rowspan="1" colspan="1">I-1;</td><td rowspan="1" colspan="1">I-1;</td><td rowspan="1" colspan="1">II, 1, 5</td><td rowspan="1" colspan="1">0-1;</td><td rowspan="1" colspan="1">0-2;</td><td rowspan="1" colspan="1">2, 2, 3</td></tr></tbody></table></table-wrap>
          </p><p><bold>Male</bold> (Figs <xref ref-type="fig" rid="F3">3A–E</xref>, <xref ref-type="fig" rid="F5">5C, D</xref>).</p><fig id="F3" position="float" orientation="portrait"><object-id xmlns:xlink="http://www.w3.org/1999/xlink" content-type="doi" xlink:type="simple">10.3897/zookeys.1261.152830.figure3</object-id><object-id xmlns:xlink="http://www.w3.org/1999/xlink" content-type="arpha" xlink:type="simple">120B1505-5665-5607-866B-8CB64785BB84</object-id><label>Figure 3.</label><caption><p><italic><tp:taxon-name><tp:taxon-name-part taxon-name-part-type="genus" reg="Pseudodiaptomus">Pseudodiaptomus</tp:taxon-name-part> <tp:taxon-name-part taxon-name-part-type="species" reg="greenwoodi">greenwoodi</tp:taxon-name-part></tp:taxon-name></italic> sp. nov., male. <bold>A.</bold> Habitus dorsal view; <bold>B.</bold> Urosome enlarged view; <bold>C.</bold> Caudal rami dorsal view; <bold>D.</bold> Leg 5 posterior view; <bold>E.</bold> Leg 5 anterior view.</p></caption><graphic xmlns:xlink="http://www.w3.org/1999/xlink" xlink:href="zookeys-1261-069_article-152830__-g003.jpg" position="float" orientation="portrait" xlink:type="simple" id="oo_1472651.jpg"><uri content-type="original_file" xlink:type="simple">https://binary.pensoft.net/fig/1472651</uri></graphic></fig><p><bold><italic>Body</italic></bold> length 1.11–1.12 mm (<italic>n</italic> = 5); prosome length 2.4 times urosome. Cephalosome and first pedigerous somite separate and pedigerous somites 4 and 5 fused with distolateral acute projections. Urosome 5-segmented, symmetrical, segments 2–4 posterodorsal margins with rows of acute spinule rows extending laterally. Caudal rami symmetrical, each ramus with 1 lateral, 4 terminal and 1 dorsal setae. Urosomites and caudal rami with proportions 12:27:14:12:14:21 = 100.</p><p><bold><italic>Male right antennule</italic></bold> (Fig. <xref ref-type="fig" rid="F1">1C</xref>) 21-segmented, segments 6 and 7 separate, geniculate at segment 18-19. Setal elements: <bold>1</bold> = 1 + ae, <bold>2</bold> = 1, <bold>3</bold> = 1 + ae, <bold>4</bold> = 2 + ae, <bold>5</bold> = 1, <bold>6</bold> = 2 + ae, <bold>7</bold>–<bold>8</bold> = 3 + ae, <bold>9</bold> = 1 + 2ae, <bold>10</bold> = 0 + ae, <bold>11</bold> = 0 + ae, <bold>12</bold> = 1 + ae, <bold>13</bold> = 1 + ae, <bold>14</bold> = 2 + ae, <bold>15</bold> = 1 + ae, <bold>16</bold> = 2 + ae, <bold>17</bold> = 0, <bold>18</bold> = 1, <bold>19</bold> = 1 and medial spiniform projection, <bold>20</bold> = 2 + ae, <bold>21</bold> = 7.</p><p><bold><italic>Leg 5</italic></bold> (Fig. <xref ref-type="fig" rid="F3">3D, E</xref>). Right leg: basis quadrate, with large plumose posterior-surface seta, anterior-surface sub-distal row of spinules, one small proximomedial knob-like process and a small digital medial endopod which is terminally pointed with short subterminal seta. Exopod 1 compressed, with distolateral large spiniform process, medial margin with large finger-like process terminally hirsute with fine spinules and terminal seta (visible in anterior view). Exopod 2 elongated and curved with a large distolateral spine reaching to midlength of exopod 3, medial margin with a groove lined with small spinules and a seta. Exopod 3 medially curved, tapering distally, medial margin with fine spinules and two proximal setae. Left leg: basis of similar size and shape to right leg basis with large lateral seta at mid-length, anterior-surface sub-distal row of spinules, and small distomedial endopod with terminal seta. Exopod 1 small quadrate with a large distolateral spine. Exopod 2 oval with a very large proximolateral spine, a small sub-lateral seta at mid-length, surrounded by fine spinules, terminates in a pair of short stout spines, the terminal spine larger, and 3 medial setae.</p><p><bold>Female</bold> (Figs <xref ref-type="fig" rid="F4">4A–D</xref>, <xref ref-type="fig" rid="F5">5A, B</xref>).</p><fig id="F4" position="float" orientation="portrait"><object-id xmlns:xlink="http://www.w3.org/1999/xlink" content-type="doi" xlink:type="simple">10.3897/zookeys.1261.152830.figure4</object-id><object-id xmlns:xlink="http://www.w3.org/1999/xlink" content-type="arpha" xlink:type="simple">795B1231-C6D9-5835-A855-9702349C6725</object-id><label>Figure 4.</label><caption><p><italic><tp:taxon-name><tp:taxon-name-part taxon-name-part-type="genus" reg="Pseudodiaptomus">Pseudodiaptomus</tp:taxon-name-part> <tp:taxon-name-part taxon-name-part-type="species" reg="greenwoodi">greenwoodi</tp:taxon-name-part></tp:taxon-name></italic> sp. nov., female. <bold>A.</bold> Habitus dorsal view; <bold>B.</bold> Urosome enlarged view; <bold>C.</bold> Urosome 1–3 ventral view; <bold>D.</bold> Leg 5 posterior view.</p></caption><graphic xmlns:xlink="http://www.w3.org/1999/xlink" xlink:href="zookeys-1261-069_article-152830__-g004.jpg" position="float" orientation="portrait" xlink:type="simple" id="oo_1472652.jpg"><uri content-type="original_file" xlink:type="simple">https://binary.pensoft.net/fig/1472652</uri></graphic></fig><fig id="F5" position="float" orientation="portrait"><object-id xmlns:xlink="http://www.w3.org/1999/xlink" content-type="doi" xlink:type="simple">10.3897/zookeys.1261.152830.figure5</object-id><object-id xmlns:xlink="http://www.w3.org/1999/xlink" content-type="arpha" xlink:type="simple">B02434A6-A647-5142-A2C9-B095C2F11137</object-id><label>Figure 5.</label><caption><p><italic><tp:taxon-name><tp:taxon-name-part taxon-name-part-type="genus" reg="Pseudodiaptomus">Pseudodiaptomus</tp:taxon-name-part> <tp:taxon-name-part taxon-name-part-type="species" reg="greenwoodi">greenwoodi</tp:taxon-name-part></tp:taxon-name></italic> sp. nov., female. <bold>A.</bold> Habitus dorsal view; <bold>B.</bold> Leg 5 posterior view; male, <bold>C.</bold> Habitus dorsal view; <bold>D.</bold> Leg 5 posterior view.</p></caption><graphic xmlns:xlink="http://www.w3.org/1999/xlink" xlink:href="zookeys-1261-069_article-152830__-g005.jpg" position="float" orientation="portrait" xlink:type="simple" id="oo_1472653.jpg"><uri content-type="original_file" xlink:type="simple">https://binary.pensoft.net/fig/1472653</uri></graphic></fig><p><bold><italic>Body</italic></bold> length, 1.33–1.39 mm (<italic>n</italic> = 5). Prosome length 2.6 times urosome. Cephalosome and pedigerous somite 1 separate, pedigerous somites 4 and 5 completely fused with 2 symmetrical distally directed posterolateral spine-like projections and lined with fine spinules on each side of urosome insertion. Urosome 4-segmented, genital double-somite slightly asymmetrical, swollen at midlength and ventrally, darker towards the swollen genital aperture with double row of proximal spinules, distally the genital aperture is covered with a 3-lobed operculum, 2 lateral lobes thinner and expanded posteriorly, and a medial lobe triangulate tapering distally covering paired gonopores fused into a U-shaped structure. Urosomites 2 and 3 of similar size, lacking spinule rows on posterodorsal margins; somites 3 and 4 asymmetrical, right lateral margin reduced producing a curvature; somite 3 left posterolateral margin with small spinule patch. Caudal rami asymmetrical, right ramus mediolaterally curved and slightly thinner. Each ramus with typically 1 lateral, 4 terminal and a small dorsal setae. Medial margins of each ramus lined with fine setules. Urosomites 1–4 and caudal rami with proportions 34:12:12:13:29=100. The egg sac is single when present.</p><p><bold><italic>Leg 5</italic></bold> uniramous and slightly asymmetrical; basis slightly swollen medially, with a large plumose lateral seta on posterior surface. Exopods 3-segmented, exopod 1 rectangular and 2 times longer than basipod, with distolateral spine. Exopod 2 distomedial corner produced and pointed with serrated hyaline process, left one slightly larger than the right, and short distolateral seta. Exopod 3 slender with serrate margins and a proximomedial spine. Endopods lacking.</p></tp:treatment-sec><tp:treatment-sec sec-type="etymology" id="SECID0E3OAE"><title>Etymology.</title><p>The species is named in honour of Dr Jack Greenwood (University of Queensland), an Australian copepod taxonomist, who donated many Australian pseudodiaptomid samples over the years to the second author.</p></tp:treatment-sec><tp:treatment-sec sec-type="distribution" id="SECID0EBPAE"><title>Distribution.</title><p>This species is currently known from the north of the Great Barrier Reef up to coastal waters of Townsville and surrounding areas.</p></tp:treatment-sec><ref-list><ref id="B19"><mixed-citation xmlns:xlink="http://www.w3.org/1999/xlink" xlink:type="simple"><person-group><name name-style="western"><surname>Walter</surname><given-names>TC</given-names></name></person-group> (<year>1986</year>) <article-title>New and poorly known Indo-Pacific species of <italic><tp:taxon-name><tp:taxon-name-part taxon-name-part-type="genus">Pseudodiaptomus</tp:taxon-name-part></tp:taxon-name></italic> (<tp:taxon-name><tp:taxon-name-part taxon-name-part-type="subclass">Copepoda</tp:taxon-name-part></tp:taxon-name>: <tp:taxon-name><tp:taxon-name-part taxon-name-part-type="order">Calanoida</tp:taxon-name-part></tp:taxon-name>), with a key to the species groups.</article-title><source>Journal of Plankton Research</source><volume>8</volume>(<issue>1</issue>): <fpage>129</fpage>–<lpage>168</lpage>. <ext-link xlink:href="10.1093/plankt/8.1.129" ext-link-type="doi" xlink:type="simple">https://doi.org/10.1093/plankt/8.1.129</ext-link></mixed-citation></ref><ref id="B17"><mixed-citation xmlns:xlink="http://www.w3.org/1999/xlink" xlink:type="simple"><person-group><name name-style="western"><surname>Srinui</surname><given-names>K</given-names></name><name name-style="western"><surname>Nishida</surname><given-names>S</given-names></name><name name-style="western"><surname>Ohtsuka</surname><given-names>S</given-names></name></person-group> (<year>2013</year>) <article-title>A new species of <italic><tp:taxon-name><tp:taxon-name-part taxon-name-part-type="genus">Pseudodiaptomus</tp:taxon-name-part></tp:taxon-name></italic> (<tp:taxon-name><tp:taxon-name-part taxon-name-part-type="subphylum">Crustacea</tp:taxon-name-part></tp:taxon-name>, <tp:taxon-name><tp:taxon-name-part taxon-name-part-type="subclass">Copepoda</tp:taxon-name-part></tp:taxon-name>, <tp:taxon-name><tp:taxon-name-part taxon-name-part-type="order">Calanoida</tp:taxon-name-part></tp:taxon-name>, <tp:taxon-name><tp:taxon-name-part taxon-name-part-type="family">Pseudodiaptomidae</tp:taxon-name-part></tp:taxon-name>) from the Prasae River Estuary, Gulf of Thailand.</article-title><source>ZooKeys</source><volume>338</volume>: <fpage>39</fpage>–<lpage>54</lpage>. <ext-link xlink:href="10.3897/zookeys.338.5531" ext-link-type="doi" xlink:type="simple">https://doi.org/10.3897/zookeys.338.5531</ext-link></mixed-citation></ref><ref id="B7"><mixed-citation xmlns:xlink="http://www.w3.org/1999/xlink" xlink:type="simple"><person-group><name name-style="western"><surname>Nishida</surname><given-names>S</given-names></name><name name-style="western"><surname>Machida</surname><given-names>R</given-names></name><name name-style="western"><surname>Hwang</surname><given-names>JS</given-names></name></person-group> (<year>2024</year>) <article-title>A new species of <italic><tp:taxon-name><tp:taxon-name-part taxon-name-part-type="genus">Pseudodiaptomus</tp:taxon-name-part></tp:taxon-name></italic> (<tp:taxon-name><tp:taxon-name-part taxon-name-part-type="subclass">Copepoda</tp:taxon-name-part></tp:taxon-name>, <tp:taxon-name><tp:taxon-name-part taxon-name-part-type="order">Calanoida</tp:taxon-name-part></tp:taxon-name>, <tp:taxon-name><tp:taxon-name-part taxon-name-part-type="family">Pseudodiaptomidae</tp:taxon-name-part></tp:taxon-name>) from the coastal waters of northern Taiwan with notes on co-occurring and previously recorded species.</article-title><source>Crustaceana</source><volume>97</volume>(<issue>10–11</issue>): <fpage>1255</fpage>–<lpage>1279</lpage>. <ext-link xlink:href="10.1163/15685403-bja10386" ext-link-type="doi" xlink:type="simple">https://doi.org/10.1163/15685403-bja10386</ext-link></mixed-citation></ref></ref-list></tp:taxon-treatment>
